# Supplementary material for: The Liverwort and Hornwort Flora of Jeju Island, Republic of Korea: A Volcanic Island with a Unique Mixture of Subtropical, Temperate, Boreal, and Arctomontane Taxa
Source: Plants (Basel). 2023 Jun 20;12(12):2384. doi: 10.3390/plants12122384 (PMC10301385; doi:10.3390/plants12122384)
Supplement: Supplementary file 1 [file plants-12-02384-s001.zip]

Archive with 1 entries (1 files):
- plants-2405007-supplementary.xlsx
