# Supplementary material for: The Liverwort and Hornwort Flora of Jeju Island, Republic of Korea: A Volcanic Island with a Unique Mixture of Subtropical, Temperate, Boreal, and Arctomontane Taxa
Source: Plants (Basel). 2023 Jun 20;12(12):2384. doi: 10.3390/plants12122384 (PMC10301385; doi:10.3390/plants12122384)
Supplement: Supplementary file 1 [file plants-12-02384-s001.zip › plants-2405007-supplementary.xlsx]

## Sheet: Table S1
Accepted name	PID	FAL	OLKH	TARD	ITUR	KUN	SHIK	DEO	GAYA	JIRI	TAE	CHAN	SHIR	NH	RISH	VMG	JEJU
Acanthocoleus yoshinaganus (S.Hatt.) Kruijt	0	0	0	0	0	0	0	1	1	1	0	0	0	0	0	0	0
Acrobolbus ciliatus (Mitt.) Schiffn.	0	0	0	0	0	0	0	0	0	1	0	0	0	0	0	0	0
Acrolejeunea pusilla (Steph.) Grolle & Gradst.	0	0	0	0	0	0	0	0	1	1	0	0	0	0	0	0	1
Acrolejeunea sandvicensis (Gottsche) Steph.	0	0	0	0	0	0	0	1	1	1	1	1	0	0	0	1	1
Alobiellopsis parvifolia (Steph.) R.M.Schust.	0	0	0	0	1	0	0	0	0	0	0	0	0	0	0	0	1
Anastrophyllum assimile (Mitt.) Steph.	0	0	0	0	0	0	0	1	0	1	0	1	0	1	0	0	0
Anastrophyllum michauxii (F.Weber) H.Buch	1	0	1	1	0	1	0	0	0	0	1	1	1	1	0	0	0
Anastrophyllum sphenoloboides R.M. Schust.	0	0	0	0	0	0	0	0	0	0	0	0	0	0	0	0	0
Aneura maxima (Schiffn.) Steph.	0	0	0	0	1	1	1	0	1	0	0	0	1	0	1	0	1
Aneura pinguis (L.) Dumort.	1	1	1	1	1	1	1	1	0	1	0	1	1	0	0	1	1
Anthelia julacea (L.) Dumort.	0	0	0	0	1	0	0	0	0	0	0	1	0	0	0	0	0
Anthelia juratzkana (Limpr.) Trevis.	0	0	0	1	1	1	1	0	0	0	0	1	1	0	1	0	1
Anthoceros angustus Steph.	0	0	0	0	0	0	0	0	0	0	0	0	0	0	0	0	1
Anthoceros subtilis Steph.	0	0	0	0	0	0	0	0	0	0	0	0	0	0	0	0	1
Apopellia endiviifolia (Dicks.) Nebel et D.Quandt	0	0	0	0	1	1	1	1	1	1	1	1	1	1	1	0	1
Apotreubia nana (S. Hatt. et H. Inoue) S. Hatt. et Mizut.	0	0	0	1	0	0	0	0	0	0	0	0	0	0	0	0	0
Asperifolia arguta (Nees & Mont.) A.V. Troitsky, Bakalin & Maltseva	0	0	0	0	1	1	0	1	1	1	1	0	1	1	0	0	1
Asterella cruciata (Steph.) Horik.	0	0	0	0	0	0	0	1	0	0	0	0	0	0	0	1	0
Asterella leptophylla (Mont.) Grolle	0	1	1	0	0	0	0	0	0	1	0	1	0	0	0	1	0
Barbilophozia barbata (Schmidel ex Schreb.) Loeske	1	1	1	1	1	0	0	0	0	0	1	1	0	0	1	0	0
Barbilophozia hatcheri (A.Evans) Loeske	0	0	1	0	1	0	0	0	0	0	0	0	0	0	0	0	0
Barbilophozia lycopodioides (Wallr.) Loeske	0	0	0	0	0	0	0	0	0	0	0	0	0	0	0	0	0
Barbilophozia rubescens (R.M. Schust. et Damsh.) Karttunen et Söderström	0	0	0	0	0	0	0	0	0	0	0	0	0	0	0	0	0
Bazzania denudata (Lindenb. et Gottsche) Trevis.	1	1	1	1	1	1	1	1	0	1	1	0	1	1	1	1	1
Bazzania imbricata(Mitt.) S. Hatt.	0	0	0	0	0	0	0	0	0	1	0	0	0	0	0	0	0
Bazzania japonica (Sande Lac.) Lindb.	0	0	0	0	0	0	0	1	0	0	0	0	0	0	0	0	1
Bazzania manczurica Bakalin	0	0	0	0	0	0	0	0	0	0	1	0	0	0	0	0	0
Bazzania parabidentula Bakalin	1	0	0	0	0	0	0	1	0	1	1	1	1	0	0	1	1
Bazzania pompeana (Sande Lac.) Mitt.	0	0	0	0	0	0	0	0	0	0	0	0	0	0	0	0	1
Bazzania tricrenata (Wahlenb.) Lindb.	1	0	1	1	0	0	1	1	0	1	1	1	0	0	0	0	1
Bazzania tridens (Reinw., Blume et Nees) Trevis.	0	0	0	0	0	0	0	0	0	0	0	0	0	0	0	0	1
Bazzania trilobata (L.) Gray	1	1	0	1	1	1	1	0	0	1	1	0	1	1	1	0	0
Blasia pusilla L.	0	0	0	0	1	1	1	0	0	0	0	1	1	0	0	0	1
Blepharostoma brevirete (Bryhn & Kaal.) Vilnet & Bakalin	0	0	0	1	0	0	0	0	0	0	0	0	0	0	0	0	0
Blepharostoma epilithicum Vilnet et Bakalin	0	0	0	0	0	0	0	0	0	0	0	0	0	0	0	0	1
Blepharostoma minus Horik.	1	0	0	0	0	1	1	1	0	1	1	0	0	1	1	1	1
Blepharostoma neglectum Vilnet et Bakalin	0	0	0	0	1	0	0	0	0	0	0	0	0	0	0	0	0
Blepharostoma primum Vilnet et Bakalin	0	0	0	0	0	0	1	0	0	0	0	0	0	0	0	0	0
Blepharostoma pseudominus Vilnet et Bakalin	0	0	0	0	0	1	0	0	0	0	0	0	0	0	0	0	0
Blepharostoma trichophyllum (L.) Dumort. var. trichophyllum	1	1	1	1	0	0	0	1	0	1	1	1	1	1	1	1	0
Calycularia crispula Mitt.	0	0	0	0	0	0	0	0	0	0	0	0	0	1	0	0	0
Calycularia laxa Lindb. et Arnell	1	1	1	1	1	1	1	1	0	1	1	0	0	0	1	1	1
Calypogeia angusta Steph.	0	0	0	0	0	0	0	0	0	1	0	0	1	0	1	0	0
Calypogeia integristipula Steph.	1	1	1	1	1	1	1	0	0	0	0	1	0	1	1	0	0
Calypogeia japonica Steph.	0	0	0	0	1	0	0	0	0	0	0	0	1	0	0	0	1
Calypogeia kamchatica Bakalin, Troizk. et Maltseva	0	0	0	0	1	1	1	0	0	0	0	0	0	0	0	0	0
Calypogeia muelleriana (Schiffn.) Müll.Frib.	1	1	1	0	1	1	1	0	0	0	0	1	0	0	0	0	0
Calypogeia neesiana (C.Massal. et Carestia) Müll.Frib.	0	0	0	0	0	0	0	0	0	0	0	0	0	0	0	0	0
Calypogeia sphagnicola (Arnell et J.Perss.) Warnst. et Loeske	0	0	0	1	1	0	1	0	0	0	0	1	0	0	0	0	0
Calypogeia subalpina H. Inoue	0	0	0	0	1	1	1	0	0	0	1	0	1	1	1	0	0
Calypogeia suecica (Arnell et J.Perss.) Müll.Frib.	0	1	0	1	1	1	1	0	0	0	0	1	0	0	0	0	0
Calypogeia tosana (Steph.) Steph.	0	0	0	0	1	0	0	1	1	1	1	0	1	0	1	1	1
Calypogeia yoshinagana Steph.	0	0	0	0	0	0	0	0	0	0	0	0	0	0	0	0	1
Calypogeia orientalis Buczk. & Bakalin	0	1	1	0	1	1	1	1	0	1	1	1	1	0	1	1	1
Cavicularia densa Steph.	0	0	0	0	0	0	0	0	0	0	0	0	1	0	0	0	1
Cephalozia ambigua C. Mass.	0	0	0	0	0	0	0	0	0	0	0	0	0	0	0	0	0
Cephalozia bicuspidata (L.) Dumort.	1	1	1	1	1	1	1	0	0	1	1	1	0	0	0	0	1
Cephalozia lacinulata (J.B.Jack ex Gottsche et Rabenh.) Spruce	0	0	0	0	0	1	0	1	0	0	0	1	0	0	0	1	1
Cephalozia otaruensis Steph.	1	1	0	1	1	1	1	1	1	1	0	0	1	1	1	1	1
Cephaloziella arctogena (R.M.Schust.) Konstant.	0	0	0	0	0	1	0	0	0	0	0	0	0	0	0	0	0
Cephaloziella divaricata (Sm.) Schiffn.	0	0	0	0	1	1	1	1	1	1	1	0	0	0	1	0	0
Cephaloziella elachista (J.B.Jack ex Gottsche et Rabenh.) Schiffn.	0	0	0	0	1	1	0	0	0	0	0	0	0	0	0	0	0
Cephaloziella elegans (Heeg.) Schiffn.	0	0	0	0	0	0	0	0	0	0	0	0	0	0	0	0	0
Cephaloziella grimsulana (J.B.Jack ex Gottsche et Rabenh.) Lacout.	0	0	0	0	0	0	0	0	0	0	0	0	0	0	0	0	0
Cephaloziella hampeana (Nees) Schiffn. ex Loeske	0	0	0	1	0	0	0	0	1	1	1	0	0	0	0	0	0
Cephaloziella integerrima (Lindb.) Warnst.	0	0	0	0	0	0	0	0	0	0	0	0	0	0	0	0	0
Cephaloziella massalongoi (Spruce) Müll. Frib.	0	0	0	0	0	0	0	0	0	1	0	0	0	0	0	0	0
Cephaloziella microphylla (Steph.) Douin	0	0	0	0	0	0	0	1	1	1	1	0	0	0	0	0	1
Cephaloziella rubella (Nees) Warnst.	0	0	0	1	0	0	0	0	0	0	0	0	0	0	0	0	0
Cephaloziella spinicaulis Douin	0	0	0	0	0	0	0	1	1	1	1	0	0	0	0	1	1
Cephaloziella spinigera (Lindb.) Jørg.	0	0	0	0	0	0	0	0	0	1	0	0	0	0	0	0	1
Cephaloziella uncinata R.M.Schust.	0	0	0	0	1	0	0	0	0	0	0	0	0	0	0	0	0
Cephaloziella varians (Gottsche) Steph.	0	0	0	0	0	0	0	0	0	1	0	0	0	0	0	0	0
Cheilolejeunea khasiana (Mitt.) N. Kitag.	0	0	0	0	0	0	0	0	0	0	0	0	0	1	0	0	0
Cheilolejeunea nipponica (S.Hatt.) S.Hatt.	0	0	0	0	0	0	0	0	0	0	0	0	0	0	0	0	1
Cheilolejeunea obtusifolia (Steph.) S.Hatt.	0	1	1	0	1	1	1	1	1	1	1	0	1	0	0	0	1
Cheilolejeunea trapezia (Nees) Kachroo et R.M.Schust.	0	0	0	0	0	0	0	0	0	0	0	0	0	0	0	0	1
Chiastocaulon mayebarae (S. Hatt.) S.D.F. Patzak, M.A.M. Renner, Schäf.-Verw. & Heinrichs	0	0	0	0	0	0	0	0	0	1	0	0	0	0	0	0	1
Chiloscyphus pallescens (Ehrh.) Dumort. var. fragilis (A.Roth) Müll.Frib.	1	1	1	0	1	1	0	0	1	1	1	0	0	0	0	0	0
Chiloscyphus pallescens (Ehrh.) Dumort. var. pallescens	0	1	0	0	0	0	0	0	0	0	0	1	0	0	0	1	0
Chiloscyphus polyanthos (L.) Corda var. polyanthos	0	0	0	0	1	1	1	1	1	1	1	0	1	1	1	1	1
Chiloscyphus polyanthos (L.) Corda var. rivularis (Schrad.) Lindb. et Arnell	0	0	0	0	1	1	0	0	0	0	0	1	0	0	0	0	0
Cladopodiella fluitans (Nees) H. Buch	0	0	0	0	1	1	0	0	0	0	0	0	0	0	0	0	0
Cladopodiella francisci (Hook.) Jørg.	0	0	0	0	1	1	0	0	0	0	0	0	0	0	0	0	0
Cladoradula auriculata (Steph.) M.A.M. Renner, Gradst., Ilk.-Borg. & F.R. Oliveira-da-Silva	1	0	1	0	0	0	0	1	1	1	1	0	0	0	0	0	1
Clevea hyalina (Sommerf.) Lindb.	0	0	0	0	0	0	0	0	0	0	0	0	0	0	0	0	0
Clevea nana (Shimizu et S. Hatt.) Borovich. et Bakalin	0	0	0	0	0	0	0	0	0	0	0	0	0	0	0	1	0
Cololejeunea japonica (Schiffn.) Mizut.	0	0	0	0	0	0	0	0	1	0	0	0	0	0	0	0	1
Cololejeunea kodamae Kamim.	0	0	0	0	0	0	0	0	0	0	0	0	0	0	0	0	1
Cololejeunea longifolia (Mitt.) Benedix ex Mizut.	0	0	0	0	0	0	0	1	1	1	1	0	1	0	0	0	1
Cololejeunea macounii (Spruce) A.Evans	0	1	1	1	0	1	1	1	0	1	1	0	1	0	0	0	1
Cololejeunea ornata A.Evans	0	1	0	0	0	0	0	1	0	0	0	0	0	0	0	1	1
Cololejeunea planissima (Mitt.) Abeyw.	0	0	0	0	0	0	0	0	0	0	0	0	0	0	0	0	1
Cololejeunea raduliloba Steph.	0	0	0	0	0	0	0	0	0	0	0	0	0	0	0	0	1
Cololejeunea shikokiana (Horik.) S.Hatt.	0	0	0	0	0	0	0	0	0	0	0	0	0	0	0	0	1
Cololejeunea subkodamae Mizut.	0	0	0	0	0	0	1	0	0	0	1	0	0	0	0	0	1
Conocephalum japonicum (Thunb.) Grolle	0	0	0	0	1	1	1	1	1	1	1	0	1	1	1	1	1
Conocephalum salebrosum Szweyk., Buczk. et Odrzyk.	1	1	1	0	1	1	1	1	1	1	1	1	1	1	1	1	1
Crossocalyx hellerianus (Nees ex Lindenb.) Meyl.	0	0	0	1	1	1	1	0	0	0	0	0	0	0	0	0	0
Cryptocolea imbricata R.M.Schust.	0	0	0	1	0	0	0	0	0	0	0	0	0	0	0	0	0
Cryptocoleopsis imbricata Amakawa	0	0	0	0	1	1	0	0	0	0	0	0	0	0	1	0	1
Cryptolophocolea compacta (Mitt.) L.Söderstr.	0	0	0	0	0	0	0	0	0	1	1	0	0	0	0	0	0
Cylindrocolea kiaeri (Austin) Váňa	0	0	0	0	0	0	0	1	0	1	0	0	0	0	0	1	0
Cylindrocolea recurvifolia (Steph.) Inoue	0	0	0	0	0	0	0	1	1	1	0	0	0	0	0	0	1
Dactyloradula brunnea (Steph.) M.A.M. Renner & Gradst.	0	0	0	0	0	0	1	0	0	0	0	0	0	0	0	0	1
Diplophyllum albicans (L.) Dumort.	0	0	0	1	1	1	1	1	1	1	0	0	1	0	1	0	1
Diplophyllum andrewsii A.Evans	0	0	0	0	1	1	1	0	0	0	0	0	0	0	1	0	0
Diplophyllum serrulatum (Müll.Frib.) Steph.	0	0	0	0	0	0	0	1	0	0	0	0	0	0	0	0	1
Diplophyllum sibiricum Bakalin et Vilnet	0	0	0	0	0	0	0	0	0	0	0	0	1	0	0	0	0
Diplophyllum taxifolium (Wahlenb.) Dumort.	1	1	1	1	1	1	1	1	0	1	1	1	1	1	1	1	1
Douinia imbricata (M. Howe) Konstant. & Vilnet	0	0	0	0	0	0	0	0	0	0	0	0	0	0	0	0	0
Douinia plicata (Lindb.) Konstant. et Vilnet	1	1	1	1	1	1	1	0	0	1	1	0	1	1	1	0	1
Drepanolejeunea angustifolia (Mitt.) Grolle	0	0	0	0	0	0	0	0	1	1	0	0	0	0	0	0	1
Dumortiera hirsuta (Sw.) Nees	0	0	0	0	0	0	0	0	0	0	0	0	1	1	0	0	1
Endogemma caespiticia (Lindenb.) Konstant., Vilnet et A.V.Troitsky	0	0	0	0	1	1	0	0	0	0	0	0	0	0	0	0	0
Eocalypogeia quelpaertensis (S.Hatt. et Inoue) R.M.Schust.	0	0	0	0	0	0	0	0	0	0	0	0	0	0	0	0	1
Eocalypogeia schusterana (S.Hatt. et Mizut.) R.M.Schust.	0	0	0	0	0	0	0	0	0	0	0	0	0	0	0	0	0
Eremonotus myriocarpus (Carrington) Lindb. et Kaal. ex Pearson	0	0	0	0	1	1	1	0	0	0	0	1	0	0	0	0	0
Folioceros fuciformis (Mont.) D.C.Bhardwaj	0	0	0	0	0	0	0	0	0	0	0	0	0	0	0	0	1
Fossombronia alaskana Steere et Inoue	0	0	1	0	1	1	1	0	0	0	0	0	0	0	0	0	0
Fossombronia japonica Schiffn.	0	0	0	0	0	0	1	0	0	0	0	0	0	1	0	1	1
Fossombronia pusilla (L.) Nees	0	0	0	0	0	0	0	0	0	0	0	1	0	0	0	1	0
Frullania aoshimensis Horik.	0	0	0	0	0	0	0	0	1	0	0	0	0	0	0	0	0
Frullania appendiculata Steph.	0	1	1	0	1	1	1	1	1	1	1	0	1	1	0	1	1
Frullania austinii J.J. Atwood, Vilnet, Mamontov & Konstant.	0	0	0	1	1	1	0	0	0	0	0	1	0	0	0	0	0
Frullania crispiplicata Yuzawa et S.Hatt.	0	0	0	0	0	0	0	0	0	0	0	0	0	0	0	0	1
Frullania davurica Hampe ex Gottsche	0	1	1	1	1	0	1	1	1	1	1	0	1	1	0	1	1
Frullania densiloba Steph.	0	0	0	0	0	0	0	0	1	1	0	0	0	0	0	0	1
Frullania dilatata (L.) Dumort.	0	0	0	0	0	0	0	0	0	0	0	0	0	0	0	0	0
Frullania diversitexta Steph.	0	0	0	0	0	0	0	1	1	1	0	0	0	0	0	1	1
Frullania ericoides (Nees ex Mart.) Mont.	0	0	0	0	0	0	0	0	1	1	0	0	0	0	0	0	1
Frullania fauriana Steph.	0	0	0	0	0	0	0	0	0	1	0	0	0	0	0	0	1
Frullania fuscovirens Steph.	0	0	1	0	0	0	0	0	0	0	0	0	0	0	0	0	1
Frullania hamatiloba Steph.	0	0	0	0	0	0	0	0	0	1	0	0	1	0	0	0	1
Frullania ignatovii Sofronova, Mamontov & Potemkin	0	0	0	0	0	0	0	0	0	0	0	0	0	0	0	0	0
Frullania inflata Gottsche	0	1	0	0	1	0	1	1	1	1	0	0	0	0	0	0	1
Frullania inflexa Mitt.	0	0	0	0	0	0	0	0	0	0	1	0	0	0	0	0	0
Frullania kagoshimensis Steph.	0	0	0	0	0	0	0	1	0	1	1	0	0	0	0	0	1
Frullania koponenii S.Hatt.	0	0	0	1	0	1	1	0	0	0	0	1	0	0	0	0	0
Frullania muscicola Steph.	1	1	1	0	1	1	1	1	1	1	1	1	0	1	1	1	1
Frullania nepalensis (Spreng.) Lehm. et Lindenb.	0	0	0	0	0	0	0	0	0	0	0	0	0	0	0	0	1
Frullania osumiensis (S.Hatt.) S.Hatt.	0	0	0	0	0	0	0	0	0	0	0	0	0	0	0	0	1
Frullania parvistipula Steph.	0	0	0	0	0	0	0	0	1	1	0	1	0	0	0	1	0
Frullania pedicellata Steph.	0	0	0	0	0	0	0	0	1	1	0	1	0	0	0	0	1
Frullania polyptera Taylor	0	0	0	0	0	0	0	1	0	1	1	0	0	0	0	0	1
Frullania schensiana C. Massal.	0	0	0	0	0	0	0	0	1	1	1	0	0	0	0	0	1
Frullania sinensis Steph.	0	0	0	0	0	0	0	0	0	0	0	0	0	0	0	1	0
Frullania subarctica Vilnet, Borovich. et Bakalin	0	0	0	1	0	0	0	0	0	0	0	0	0	0	0	0	0
Frullania takayuensis Steph.	0	0	0	0	0	1	1	0	0	0	0	0	1	0	1	0	0
Frullania taradakensis Steph.	0	0	1	0	0	0	0	1	1	1	1	1	0	0	0	1	1
Frullania usamiensis Steph.	0	0	0	0	0	1	0	1	1	1	1	0	0	0	0	0	1
Fuscocephaloziopsis catenulata (Huebener) Váňa et L.Söderstr.subsp. nipponica (S.Hatt.) Váňa et L.Söderstr.	1	1	0	1	0	1	0	1	0	1	0	1	1	0	0	1	0
Fuscocephaloziopsis connivens (Dicks.) Váňa et L.Söderstr.	0	0	0	0	0	1	0	0	0	0	0	1	0	0	0	0	0
Fuscocephaloziopsis leucantha (Spruce) Váňa et L.Söderstr.	1	1	1	1	1	1	1	0	0	1	0	1	1	0	1	0	0
Fuscocephaloziopsis loitlesbergeri (Schiffn.) Váňa et L.Söderstr.	0	0	0	0	0	1	0	0	0	0	0	0	0	0	0	0	0
Fuscocephaloziopsis lunulifolia (Dumort.) Váňa et L.Söderstr.	1	1	0	0	1	1	1	1	0	1	1	1	1	0	0	1	1
Fuscocephaloziopsis pachycaulis (R.M.Schust.) Váňa et L.Söderstr.	0	0	0	0	1	1	0	0	0	0	0	0	0	0	0	0	0
Fuscocephaloziopsis pleniceps (Austin) Váňa et L.Söderstr.	0	0	0	1	1	1	0	0	0	0	0	1	0	0	0	0	0
Fuscocephaloziopsis zoopsioides (Horik.) Váňa et L.Söderstr.	0	0	0	0	0	0	0	0	0	0	0	1	0	0	0	0	0
Geocalyx graveolens (Schrad.) Nees	1	0	1	1	1	1	1	0	0	0	0	1	0	0	0	1	0
Geocalyx lancistipulus (Steph.) S.Hatt.	0	1	0	0	0	1	0	1	0	0	0	0	1	0	0	0	1
Gymnocolea inflata (Huds.) Dumort.	0	0	0	1	1	1	1	0	0	0	0	0	0	1	0	0	0
Gymnocolea marginata (Steph.) S.Hatt.	0	0	0	0	1	1	0	0	0	0	0	0	0	0	0	0	0
Gymnomitrion adustum Nees emend. Limpr.	0	0	0	0	0	1	0	0	0	0	0	0	0	0	0	0	0
Gymnomitrion alpinum (Gottsche ex Husn.) Schiffn.	0	0	0	1	0	0	0	0	0	0	0	0	0	0	0	0	0
Gymnomitrion brevissimum (Dumort.) Warnst.	0	0	0	0	0	0	0	0	0	0	0	0	0	0	0	0	0
Gymnomitrion commutatum (Limpr.) Schiffn.	0	0	0	1	0	0	0	0	0	1	0	1	0	0	1	0	1
Gymnomitrion concinnatum (Lightf.) Corda	0	0	0	1	1	1	0	0	0	0	0	0	0	0	1	0	0
Gymnomitrion corallioides Nees	0	0	0	1	0	0	0	0	0	0	0	0	0	0	0	0	0
Gymnomitrion faurianum (Steph.) Horik.	0	0	0	0	1	1	1	0	0	0	0	0	0	1	1	0	1
Gymnomitrion noguchianum S.Hatt.	0	0	0	0	0	0	0	0	0	0	0	0	0	0	0	0	1
Gymnomitrion pacificum Grolle	0	0	0	0	0	0	0	0	0	0	0	0	0	0	0	0	0
Gymnomitrion parvitextum (Steph.) Mamontov, Konstant. & Potemkin	0	1	1	0	1	1	1	1	0	1	0	0	0	0	0	0	0
Gymnomitrion revolutum (Nees) Philib.	0	0	0	0	0	0	0	0	0	0	0	1	0	0	1	0	0
Haplomitrium hookeri (Sm.) Nees	0	0	0	0	1	0	0	0	0	0	0	0	0	0	0	0	0
Haplomitrium mnioides (Lindb.) R.M.Schust.	0	0	0	0	0	0	0	0	0	0	0	0	0	0	0	0	1
Harpanthus flotovianus (Nees) Nees	1	0	0	0	1	1	1	0	0	1	0	0	1	1	0	1	0
Harpanthus scutatus (F.Weber et D.Mohr) Spruce	0	1	0	0	0	0	1	0	0	1	0	0	0	0	0	1	0
Hattoria yakushimensis (Horik.) R. M. Schust.	0	0	0	0	0	0	0	0	1	0	0	0	0	0	0	0	0
Hattorianthus erimonus (Steph.) R.M.Schust. et Inoue	0	0	0	0	1	0	1	1	0	1	0	0	1	1	0	1	0
Herbertus aduncus (Dicks.) Gray	0	0	0	0	0	1	1	1	1	1	1	0	1	0	0	0	1
Herbertus aff. buchii Juslén	0	0	0	0	0	0	0	0	0	0	0	0	0	0	0	0	0
Herbertus buchii Juslén	0	0	1	0	0	0	1	1	0	1	1	0	0	0	0	0	1
Herbertus dicranus (Taylor ex Gottsche, Lindenb. et Nees) Trevis.	1	0	1	1	0	0	1	1	0	1	0	0	0	0	0	0	0
Heterogemma capitata (Hook.) Konstant. et Vilnet	0	0	0	0	0	0	0	0	0	0	0	0	0	0	0	0	0
Heterogemma laxa (Lindb.) Konstant. & Vilnet	0	0	0	0	0	1	0	0	0	0	0	0	0	0	0	0	0
Heteroscyphus argutus (Reinw., Blume et Nees) Schiffn.	0	0	0	0	0	0	0	0	0	0	0	0	0	0	0	0	1
Heteroscyphus coalitus (Hook.) Schiffn.	0	0	0	0	0	0	0	0	0	1	0	0	1	0	1	0	1
Heteroscyphus planus (Mitt.) Schiffn.	0	0	0	0	0	0	0	1	1	1	1	0	0	0	0	0	1
Hygrobiella intermedia Bakalin et Vilnet	0	0	0	0	1	0	1	0	0	0	0	0	0	0	0	0	0
Hygrobiella laxifolia (Hook.) Spruce	0	0	0	0	1	0	0	0	0	0	0	0	0	0	1	1	1
Hygrobiella nishimurae N.Kitag.	0	0	0	0	0	0	0	0	0	0	0	0	0	0	0	0	1
Hygrobiella squamosa Bakalin et Vilnet	0	0	0	0	1	1	0	0	0	0	0	0	0	0	0	0	0
Isopaches bicrenatus (Schmidel ex Hoffm.) H.Buch	0	0	1	0	1	1	0	0	0	0	0	0	0	0	0	0	0
Jubula japonica Steph.	0	1	0	0	0	0	0	1	0	1	0	0	1	1	0	0	1
Jubula javanica Steph.	0	0	0	0	0	0	0	1	0	1	0	0	1	0	0	0	1
Jungermannia afoninae Mamontov, Konstant. & Vilnet	0	0	0	0	0	0	0	0	0	0	0	0	0	0	0	0	0
Jungermannia atrovirens Dumort.	0	1	1	0	1	1	0	1	1	1	0	0	1	0	0	1	1
Jungermannia borealis Damsh. et Váňa	0	0	0	0	1	0	0	0	0	0	0	0	0	0	0	0	0
Jungermannia eucordifolia Schljakov	0	0	0	0	1	1	1	0	0	0	0	1	0	0	0	0	0
Jungermannia exsertifolia Steph.	0	0	0	1	1	1	1	1	1	1	0	0	0	0	1	0	0
Jungermannia polaris Lindb.	0	0	0	0	0	0	0	0	0	0	0	0	0	0	0	0	0
Jungermannia pumila With.	1	0	1	1	1	1	1	0	0	0	0	0	0	0	1	1	1
Jungermannia yamatoensis Bakalin & Furuki	0	0	0	0	0	0	0	0	0	0	0	0	0	0	0	0	0
Kurzia makinoana (Steph.) Grolle	1	0	0	0	1	1	1	1	0	1	1	0	0	1	0	1	1
Lejeuena discreta Lindb.	0	0	0	0	0	0	0	0	1	0	0	0	0	0	0	0	0
Lejeunea alaskana (R.M.Schust. et Steere) Inoue et Steere	0	0	0	1	0	0	0	0	0	0	0	0	0	0	0	0	0
Lejeunea anisophylla Mont.	0	0	0	0	0	0	0	0	0	0	0	0	0	0	0	0	1
Lejeunea aquatica Horik.	0	0	0	0	0	0	0	0	0	0	0	0	0	0	0	0	1
Lejeunea compacta (Steph.) Steph.	0	0	0	0	0	0	0	1	0	1	1	0	1	0	1	0	1
Lejeunea discreta Lindenb.	0	0	0	0	0	0	0	0	0	0	0	0	0	0	0	0	1
Lejeunea flava (Sw.) Nees	0	0	0	0	0	0	1	0	0	0	0	0	0	0	0	0	1
Lejeunea japonica Mitt.	1	1	1	1	0	1	1	1	1	1	1	1	1	1	1	1	1
Lejeunea otiana S.Hatt.	0	0	0	0	0	0	1	0	1	0	0	0	0	0	0	0	1
Lejeunea parva (S.Hatt.) Mizut.	0	0	0	0	0	0	0	1	1	1	0	0	0	0	0	0	1
Lejeunea planiloba A.Evans	0	0	0	0	0	0	0	0	0	0	0	0	0	0	0	0	1
Lepidozia fauriana Steph.	0	0	0	0	0	0	0	0	0	0	0	0	0	0	0	0	1
Lepidozia reptans (L.) Dumort.	1	1	1	1	1	1	1	1	0	1	1	1	1	1	1	1	1
Lepidozia subtransversa Steph.	0	1	0	0	0	0	0	0	0	1	0	0	0	0	0	1	1
Lepidozia vitrea Steph.	0	0	0	0	0	0	0	0	0	1	0	0	0	0	1	0	1
Liochlaena subulata (A.Evans) Schljakov	1	1	1	1	1	1	1	1	1	1	0	1	1	0	1	1	1
Lophocolea bidentata (L.) Dumort.	0	0	0	0	0	0	0	1	0	0	1	0	0	0	0	0	1
Lophocolea cuspidata (Nees) Limpr.	0	1	1	0	1	1	1	0	0	0	0	0	0	0	0	0	0
Lophocolea heterophylla (Schrad.) Dumort.	1	1	1	1	1	1	1	1	1	1	1	1	1	1	1	1	1
Lophocolea horikawana S.Hatt.	0	0	0	0	0	0	0	1	0	1	0	0	0	0	0	0	1
Lophocolea itoana Inoue	0	1	1	1	1	0	0	1	0	0	1	1	0	0	0	1	1
Lophocolea minor Nees	0	0	1	1	1	1	1	1	1	1	1	0	1	1	1	1	1
Lophozia ascendens (Warnst.) R.M.Schust.	0	0	0	0	0	0	0	0	0	0	0	1	1	0	0	0	0
Lophozia guttulata (Lindb. et Arnell) A.Evans	0	0	1	0	1	1	1	0	0	1	0	0	0	0	0	0	1
Lophozia heteromorpha R.M.Schust. et Damsh.	0	0	0	0	0	0	0	0	0	0	0	0	0	0	0	0	0
Lophozia koreana (Bakalin, S.S. Choi & B.Y. Sun) Maltseva, Vilnet & Bakalin	0	0	0	0	0	0	0	0	0	1	0	0	0	0	0	0	0
Lophozia lacerata N.Kitag.	0	0	0	0	1	0	0	0	0	0	0	0	0	0	0	0	0
Lophozia lantratoviae Bakalin	1	1	1	1	1	0	0	0	0	0	0	0	0	0	0	0	0
Lophozia longiflora (Nees) Schiffn.	0	0	0	1	0	0	0	0	0	0	0	1	0	1	0	0	0
Lophozia murmanica Kaal.	0	0	0	0	0	0	0	0	0	0	0	0	0	0	0	0	0
Lophozia obscura (Bakalin) A.V. Troitsky, Bakalin & Fedosov	0	0	0	0	1	0	0	0	0	0	0	0	0	0	0	0	0
Lophozia pacifica Bakalin	0	0	0	0	0	0	0	0	0	0	0	0	0	0	0	0	0
Lophozia savicziae Schljakov	0	0	0	1	1	0	1	0	0	0	0	0	0	0	0	0	0
Lophozia schusteriana Schljakov	0	0	0	0	0	1	0	0	0	0	0	0	0	0	0	0	0
Lophozia silvicola H.Buch	0	1	1	1	1	1	1	0	0	0	0	0	0	0	0	0	0
Lophozia silvicoloides N.Kitag.	0	0	1	0	1	1	1	0	0	0	0	0	0	0	0	0	0
Lophozia ventricosa (Dicks.) Dumort.	1	0	1	1	1	1	0	0	0	0	0	1	0	0	0	0	0
Lophozia wenzelii (Nees) Steph. var. wenzelii	0	0	0	0	0	1	0	0	0	0	0	1	0	0	1	0	0
Lophoziopsis excisa (Dicks.) Konstant. et Vilnet var. exisa	1	0	1	0	0	0	0	0	0	1	1	0	0	0	0	0	1
Lophoziopsis longidens (Lindb.) Konstant. et Vilnet subsp. longidens	1	0	1	1	0	0	0	0	0	0	0	0	0	0	0	0	0
Lophoziopsis pellucida (R.M.Schust.) Konstant. et Vilnet	0	0	0	0	0	0	0	0	0	0	0	0	0	0	0	0	0
Lophoziopsis propagulifera (Gottsche) Konstant. et Vilnet	0	0	0	0	0	0	0	0	0	0	0	0	0	0	0	0	0
Lophoziopsis rubrigemma (R.M.Schust.) Konstant. et Vilnet	0	0	0	0	0	0	0	0	0	0	0	0	0	0	0	0	0
Lunularia cruciata (L.) Dumort. ex Lindb.	0	0	0	0	0	0	0	0	0	0	0	0	0	0	0	0	1
Makinoa crispata (Steph.) Miyake	0	0	0	0	0	0	0	1	0	1	0	0	1	0	0	0	1
Mannia androgyna (L.) Evans	0	0	0	0	0	0	0	0	0	0	0	0	0	0	0	1	0
Mannia fragrans (Balb.) Frye et L.Clark	0	0	0	0	0	0	0	0	0	0	0	0	0	0	0	1	0
Mannia gracilis (F. Weber) D.B. Schill et D.G. Long	0	0	0	0	0	0	0	0	0	0	0	0	0	0	0	0	0
Mannia levigata Shimizu et S. Hatt.	0	0	0	0	0	0	0	0	0	0	0	0	0	0	0	1	0
Mannia pilosa (Hornem.) Frye et L.Clark	0	0	0	0	0	0	0	0	0	0	0	0	0	0	0	0	0
Mannia sibirica (Müll.Frib.) Frye et L.Clark	0	0	0	0	0	0	0	0	0	0	0	0	0	0	0	0	0
Mannia triandra (Scop.) Grolle	0	0	0	0	0	0	0	0	0	0	0	0	0	1	0	0	0
Marchantia emarginata subsp. tosana (Steph.) Bischl.	0	0	0	0	0	0	0	0	0	0	0	0	0	0	0	0	1
Marchantia paleacea Bertol.	0	0	0	0	0	1	0	0	0	1	0	0	0	0	0	1	1
Marchantia paleacea subsp. diptera (Nees et Mont.) Inoue	0	0	0	0	0	0	0	0	0	0	0	0	0	0	0	0	1
Marchantia polymorpha L. subsp. montivagans Bischl. et Boissel.-Dub.	0	0	0	0	1	1	0	1	0	0	0	0	0	0	0	0	0
Marchantia polymorpha L. subsp. polymorpha	0	0	0	0	0	1	0	0	0	0	1	1	0	0	0	1	0
Marchantia polymorpha L. subsp. ruderalis Bischl. et Boissel.-Dub.	0	0	0	1	1	1	1	1	0	1	0	0	0	0	1	1	1
Marsupella alata S.Hatt.	0	0	0	0	1	1	1	0	0	0	0	0	1	0	1	0	0
Marsupella apertifolia Steph.	0	0	0	0	1	0	0	0	0	1	0	0	0	0	0	0	1
Marsupella apiculata Schiffn.	0	0	0	0	1	1	0	0	0	0	0	0	0	0	0	0	0
Marsupella aquatica (Lindenb.) Schiffn.	0	0	0	0	0	0	0	0	0	0	0	0	0	0	0	0	0
Marsupella boeckii (Austin) Lindb. ex Kaal.	0	0	0	1	0	1	1	0	0	0	0	0	0	1	0	0	0
Marsupella condensata (Ångstr. ex C.Hartm.) Lindb. ex Kaal.	0	0	0	0	1	0	0	0	0	0	0	0	0	0	0	0	0
Marsupella disticha Steph.	0	0	0	0	1	0	0	0	0	0	0	0	0	0	1	0	0
Marsupella emarginata (Ehrh.) Dumort.	1	1	1	0	0	0	0	0	0	0	0	0	0	0	0	0	0
Marsupella funckii (F.Weber et D.Mohr) Dumort.	0	0	0	0	0	1	0	0	0	0	0	0	0	0	0	0	0
Marsupella koreana Bakalin et Fedosov	0	0	0	0	0	0	0	0	0	1	0	0	0	0	0	0	1
Marsupella pseudofunckii S.Hatt.	0	1	0	0	1	1	0	1	1	1	0	0	0	0	0	0	1
Marsupella sparsifolia (Lindb.) Dumort.	0	0	0	0	0	0	0	0	0	0	0	0	0	0	0	0	0
Marsupella sphacelata (Giesecke ex Lindenb.) Dumort.	0	0	0	0	0	0	0	0	0	0	0	1	0	0	1	0	0
Marsupella sprucei (Limpr.) Bernet	0	0	0	0	1	0	0	0	0	0	0	0	0	0	0	0	0
Marsupella tubulosa Steph.	0	0	0	1	1	1	1	1	1	1	1	0	1	1	1	0	1
Marsupella vermiformis (R.M.Schust.) Bakalin et Fedosov	0	0	0	0	0	0	0	0	0	0	0	0	0	0	0	0	1
Marsupella yakushimensis (Horik.) S.Hatt.	0	0	0	0	0	0	0	1	1	1	0	0	0	0	0	0	1
Megaceros flagellaris (Mitt.) Steph.	0	0	0	0	0	0	0	0	0	0	0	0	0	0	0	0	1
Mesoptychia badensis (Gottsche ex Rabenh.) L.Söderstr. et Váňa	0	0	0	0	0	0	0	0	0	0	0	0	0	0	0	0	0
Mesoptychia bantriensis (Hook.) L. Söderstr. & Váňa	0	0	0	0	0	0	0	0	0	0	0	0	0	0	0	0	0
Mesoptychia gillmanii (Austin) L.Söderstr. et Váňa	0	0	0	0	0	0	0	0	0	0	0	0	0	0	0	0	0
Mesoptychia heterocolpos (Thed. ex Hartm.) L.Söderstr. et Váňa	0	1	1	1	1	0	0	0	0	0	0	1	0	0	0	0	0
Mesoptychia rutheana (Limpr.) L.Söderstr. et Váňa	0	0	0	0	1	0	0	0	0	0	0	0	0	0	0	0	0
Metacalypogeia cordifolia (Steph.) Inoue	1	1	1	1	1	1	1	1	0	1	1	0	1	0	1	1	1
Metasolenostoma ochotense Vilnet et Bakalin	0	0	0	0	1	1	1	0	0	0	0	0	0	0	0	0	1
Metasolenostoma orientale Bakalin et Vilnet	0	0	0	0	1	1	0	0	0	0	0	0	0	0	0	0	0
Metzgeria furcata (L.) Dumort.	1	1	1	0	0	0	0	1	0	1	1	1	1	0	0	0	1
Metzgeria leptoneura Spruce	0	0	0	0	0	0	0	0	0	0	0	0	0	0	0	0	1
Metzgeria lindbergii Schiffn.	1	1	1	1	1	1	1	1	1	1	1	1	1	1	1	1	1
Metzgeria pubescens (Schrank) Raddi	1	1	1	1	0	1	1	1	0	1	1	1	1	0	1	1	1
Metzgeria temperata Kuwah.	0	0	0	1	0	1	1	1	1	1	1	0	1	0	0	0	1
Microlejeunea punctiformis (Taylor) Steph.	0	0	0	0	0	1	1	1	1	1	1	0	0	0	0	0	1
Moerckia flotoviana (Nees) Schiffn.	0	0	0	0	0	0	1	0	0	0	0	0	0	0	0	0	0
Mylia anomala (Hook.) Gray	0	0	0	0	1	1	1	0	0	0	0	0	0	0	0	0	0
Mylia taylorii (Hook.) Gray	1	1	1	1	1	1	1	0	0	1	0	1	1	0	0	1	0
Mylia verrucosa Lindb.	1	1	1	1	1	1	1	0	0	1	1	1	1	0	1	1	0
Myriocoleopsis minutissima (Sm.) R.L.Zhu, Y.Yu et Pócs	0	0	0	0	0	0	0	0	0	0	0	0	0	0	0	0	1
Nardia assamica (Mitt.) Amakawa	0	0	0	0	1	1	1	1	1	1	1	0	1	0	1	0	1
Nardia breidleri (Limpr.) Lindb.	0	0	0	0	1	1	0	0	0	0	0	0	0	0	0	0	0
Nardia compressa (Hook.) Gray	0	0	0	0	1	1	0	0	0	0	0	0	0	0	0	0	0
Nardia geoscyphus (De Not.) Lindb.	0	1	0	0	1	0	0	0	0	0	0	0	0	0	1	0	0
Nardia geoscyphus (De Not.) Lindb. var. dioica Bakalin	0	0	0	0	0	0	1	0	0	0	0	0	0	0	0	0	0
Nardia harae Amakawa	0	0	0	0	1	1	1	0	0	0	0	0	0	0	0	0	0
Nardia hiroshii Amakawa	0	0	0	0	1	1	0	0	0	0	0	0	0	0	0	0	0
Nardia insecta Lindb.	0	0	0	1	0	0	1	0	0	0	0	0	0	0	0	0	0
Nardia japonica Steph.	0	0	0	0	1	1	1	0	0	0	0	0	0	1	1	0	0
Nardia pacifica Bakalin	0	0	0	0	1	0	0	0	0	0	0	0	0	0	0	0	0
Nardia scalaris Gray	0	0	0	0	0	0	0	0	0	0	0	0	0	0	1	0	0
Nardia subclavata (Steph.) Amakawa	0	0	0	0	1	1	1	0	0	0	0	0	1	0	1	0	0
Nardia unispiralis Amakawa	0	1	0	0	1	0	0	0	0	0	0	0	0	0	1	0	0
Neohattoria herzogii (S.Hatt.) Kamim.	0	0	0	0	1	1	1	0	0	0	0	0	0	1	0	0	0
Neoorthocaulis attenuatus (Mart.) L.Söderstr., De Roo et Hedd.	0	0	1	0	1	1	0	0	0	0	0	1	1	0	1	0	0
Neoorthocaulis binsteadii (Kaal.) L.Söderstr., De Roo et Hedd.	0	0	0	0	0	0	0	0	0	0	0	0	0	0	0	0	0
Neoorthocaulis floerkei (F.Weber et D.Mohr) L.Söderstr., De Roo et Hedd.	0	0	0	0	0	0	0	0	0	0	0	0	0	0	0	0	0
Neoorthocaulis hyperboreus (R.M.Schust.) L.Söderstr., De Roo et Hedd.	0	0	0	0	0	0	0	0	0	0	0	0	0	0	0	0	0
Neotrichocolea bissetii (Mitt.) S.Hatt.	0	0	0	0	0	0	0	0	0	1	0	0	0	0	0	0	0
Nipponolejeunea pilifera (Steph.) S.Hatt.	0	0	0	0	1	0	0	1	1	1	0	0	0	0	0	0	0
Nipponolejeunea subalpina (Horik.) S.Hatt.	1	0	0	0	1	1	1	0	0	0	0	0	0	0	1	0	0
Notothylas orbicularis (Schwein.) Sull.	0	0	0	0	0	0	0	0	0	0	0	0	0	0	0	0	1
Nowellia curvifolia (Dicks.) Mitt.	1	1	1	1	0	1	0	0	0	1	0	1	1	0	0	0	0
Obtusifolium obtusum (Lindb.) S.W.Arnell	0	0	0	0	0	1	0	0	0	0	0	1	0	0	0	0	0
Odontoschisma denudatum (Mart.) Dumort.	1	0	0	0	0	1	1	1	0	1	0	0	0	0	0	0	0
Odontoschisma elongatum (Lindb.) A.Evans	0	0	0	0	1	0	0	0	0	0	0	0	0	0	0	0	0
Odontoschisma macounii (Austin) Underw.	0	0	0	0	0	1	0	0	0	0	0	0	0	0	0	0	0
Odontoschisma pseudogrosseverrucosum Gradst., S.C. Aranda & Vanderp.	0	0	0	0	0	1	0	0	0	1	0	0	0	0	0	1	0
Pallavicinia levieri Schiffn.	0	0	0	0	1	0	0	0	0	0	0	1	0	0	0	0	0
Pallavicinia subciliata (Austin) Steph.	0	0	0	0	0	1	0	0	0	0	0	0	1	0	0	0	1
Pedinophyllum interruptum (Nees) Kaal.	0	0	0	0	0	0	0	0	0	0	0	0	0	0	0	0	0
Pedinophyllum truncatum (Steph.) Inoue	1	1	1	0	1	1	1	1	1	1	1	1	1	0	0	1	1
Pellia epiphylla (L.) Corda	0	0	0	0	1	0	0	0	0	0	0	1	0	0	0	0	0
Pellia neesiana (Gottsche) Limpr.	1	1	1	1	1	1	1	1	0	1	0	0	0	1	1	1	1
Peltolepis quadrata (Saut.) Müll.Frib.	0	0	1	1	0	0	0	0	0	0	0	0	0	0	1	0	0
Phaeoceros carolinianus (Michx.) Prosk.	0	0	0	0	0	1	1	0	0	0	0	0	0	0	0	0	1
Phaeoceros laevis (L.) Prosk	0	0	0	0	0	0	0	0	0	0	0	0	0	0	0	1	1
Plagiochasma japonicum (Steph.) C.Massal.	0	0	0	0	0	0	0	0	0	0	0	0	0	0	0	1	0
Plagiochila arctica Bryhn et Kaal.	0	0	0	1	0	0	0	0	0	0	0	0	0	0	0	0	0
Plagiochila duthiana Steph.	0	0	0	0	0	0	0	0	0	0	0	1	0	0	0	0	0
Plagiochila fruticosa Mitt.	0	0	0	0	0	0	0	0	0	0	1	0	0	0	0	0	0
Plagiochila furcifolia Mitt.	0	0	0	0	0	0	0	0	0	0	0	0	0	0	0	0	1
Plagiochila gracilis Lindenb. et Gottsche	0	0	0	0	0	0	0	0	0	1	0	0	0	0	0	0	1
Plagiochila hakkodensis Steph.	0	0	0	0	0	0	1	1	1	1	0	0	0	0	0	1	1
Plagiochila ovalifolia Mitt.	0	1	1	1	1	1	1	1	1	1	1	0	1	0	0	1	1
Plagiochila parvifolia Lindenb.	0	0	0	0	0	0	0	0	0	1	0	0	0	0	0	0	0
Plagiochila porelloides (Torr. ex Nees) Lindenb.	1	0	1	1	1	1	1	1	1	1	1	1	0	0	1	0	1
Plagiochila satoi S. Hatt.	1	0	0	0	1	1	1	0	0	0	0	0	1	0	0	0	0
Plagiochila sciophila Nees.	0	0	0	0	0	0	0	1	1	1	1	1	0	1	0	0	1
Plagiochila semidecurrens (Lehm. et Lindenb.) Lindenb.	0	0	0	0	0	0	0	1	0	1	0	0	0	0	0	0	1
Plagiochila shangaica Steph.	0	0	0	0	0	0	0	0	0	0	0	0	0	0	0	0	1
Plagiochila sichotensis Bakalin & Vilnet	1	1	0	0	0	0	0	0	0	0	0	0	0	0	0	0	0
Plagiochila trabeculata Steph.	0	0	0	0	0	0	0	1	0	1	0	0	0	0	0	0	1
Plectocolea comata (Nees) S.Hatt.	0	0	0	0	0	0	0	0	0	0	0	0	0	0	0	0	1
Plectocolea erecta Amakawa	0	0	0	0	0	0	0	1	1	1	0	1	0	0	0	0	1
Plectocolea granulata (Steph.) Bakalin	0	0	0	0	0	0	0	0	0	0	0	0	0	0	0	0	1
Plectocolea grossitexta (Steph.) S.Hatt.	0	0	0	0	0	0	0	0	0	0	0	0	0	0	0	0	1
Plectocolea hattoriana Amakawa	0	0	0	0	1	1	1	0	0	0	0	0	0	0	0	0	0
Plectocolea horikowana Amakawa	0	0	0	0	1	0	1	0	0	0	0	0	0	0	0	0	0
Plectocolea infusca Mitt. var. infusca	1	0	0	0	1	1	1	1	1	1	0	1	1	0	0	1	1
Plectocolea infusca Mitt. var. recondita Bakalin	0	0	0	0	1	1	1	0	0	1	0	0	0	0	0	1	1
Plectocolea kurilensis (Bakalin) Bakalin et Vilnet	1	0	0	0	1	1	1	0	0	0	0	0	0	0	0	0	1
Plectocolea ovalifolia (Amakawa) Bakalin et Vilnet	0	0	0	0	1	1	1	0	1	1	0	0	0	1	1	1	1
Plectocolea radicellosa (Mitt.) Mitt.	0	0	0	0	0	0	0	0	0	0	0	0	0	0	0	0	1
Plectocolea rigidula S.Hatt.	0	0	0	0	0	1	1	0	0	0	0	0	0	0	0	0	0
Plectocolea rosulans (Steph.) S.Hatt.	0	0	0	0	0	0	0	1	1	1	0	0	0	0	0	0	1
Plectocolea tortycalyx (Steph.) S. Hatt.	0	0	0	0	0	0	0	0	0	1	0	0	1	0	1	0	0
Plectocolea truncata (Nees) Bakalin	0	0	0	0	0	0	0	0	1	0	1	1	0	0	0	0	1
Plectocolea virgata Mitt.	0	0	0	0	0	0	0	1	0	1	0	0	1	1	1	0	1
Plectocolea vulcanicola (Schiffn.) Bakalin	0	0	0	0	1	1	1	0	0	0	0	0	0	0	0	0	0
Pleurocladula albescens (Hook.) Grolle	0	0	0	1	1	1	0	0	0	0	0	0	0	0	0	0	0
Plicanthus birmensis (Steph.) R.M.Schust.	1	0	0	0	0	0	0	1	1	1	1	0	0	0	0	1	1
Plicanthus hirtellus (F.Weber) R.M.Schust.	0	0	0	0	0	0	0	1	0	0	1	0	0	0	0	0	0
Porella acutifolia (Lehm. & Lindenb.) Trevis. subsp. tosana (Steph.) S. Hatt.	0	0	0	0	0	0	0	0	0	1	0	0	0	0	0	0	0
Porella caespitans (Steph.) S.Hatt.	0	1	0	0	0	0	0	1	1	1	1	0	0	0	0	1	1
Porella chinensis (Steph.) S.Hatt.	0	0	1	0	0	0	0	0	0	1	1	0	0	0	0	0	0
Porella densifolia (Steph.) S.Hatt.	0	0	0	0	0	0	0	0	0	0	0	0	0	0	0	0	1
Porella faurieri (Steph.) S.Hatt.	1	1	1	0	1	1	1	1	0	1	1	0	1	0	1	1	1
Porella gracillima Mitt. (including var. urogea)	0	1	0	0	0	0	0	1	0	0	1	1	0	1	0	1	0
Porella grandiloba Lindb.	1	1	1	0	1	1	0	1	1	1	1	0	1	1	0	1	1
Porella japonica (Sande Lac.) Mitt.	0	0	0	0	0	0	0	1	0	1	1	0	0	0	0	0	1
Porella oblongifolia S.Hatt.	0	0	1	0	0	0	0	1	0	0	0	1	0	0	0	0	1
Porella platyphylla (L.) Pfeiff.	0	0	0	0	0	0	0	0	0	0	0	1	0	0	0	0	0
Porella spinulosa (Steph.) S.Hatt.	0	0	0	0	0	0	0	0	0	0	0	0	0	0	0	1	0
Porella stephaniana (C. Massal.) S. Hatt.	0	0	0	0	0	0	0	0	0	0	1	0	0	0	0	0	0
Porella subobtusa (Steph.) S. Hatt.	0	0	0	0	0	0	0	0	0	0	1	0	0	0	0	0	0
Porella ulophylla (Steph.) S.Hatt.	0	1	0	0	0	0	0	1	1	1	1	0	0	0	0	1	1
Porella vernicosa Lindb.	1	1	1	1	0	0	0	1	1	1	1	1	0	1	0	1	1
Prasanthus suecicus (Gottsche) Lindb.	0	0	0	0	0	0	0	0	0	0	0	0	0	0	0	0	0
Preissia quadrata (Scop.) Nees	0	0	1	1	1	1	1	0	0	0	0	1	0	0	1	0	0
Protochilopsis grandiretis (Lindb. ex Kaal.) A.V. Troitsky, Bakalin & Fedosov	0	0	0	1	0	0	0	0	0	0	0	0	0	0	0	0	0
Protosolenostoma fusiforme (Steph.) Vilnet et Bakalin	0	0	0	0	0	0	0	0	1	1	0	0	1	0	1	0	1
Pseudolophozia debiliformis (R.M. Schust. & Damsh.) Konstant. & Vilnet	0	0	0	0	1	1	1	0	0	0	0	0	0	0	0	0	0
Pseudolophozia sudetica (Nees ex Huebener) Konstant. et Vilnet	1	0	1	1	1	0	0	0	0	0	0	1	0	0	1	0	1
Pseudomoerckia blyttii (Mørch) Vilnet, Konstant., D.G. Long, N.D. Lockh. & Mamontov	0	0	0	0	0	0	1	0	0	0	0	0	0	0	0	0	0
Pseudotritomaria heterophylla (R.M.Schust.) Konstant. et Vilnet	0	0	0	0	0	0	0	0	0	0	0	0	0	0	0	0	0
Ptilidium californicum (Austin) Pearson	0	0	0	0	1	0	0	0	0	0	0	0	0	0	0	0	0
Ptilidium ciliare (L.) Hampe	1	0	1	1	1	0	1	0	0	0	0	1	0	0	0	1	0
Ptilidium pulcherrimum (Weber) Vain.	1	1	1	1	1	1	1	0	0	1	1	1	1	0	1	0	1
Radula cavifolia Hampe ex Gottsche, Lindenb. et Nees	0	0	0	0	0	0	0	1	1	0	1	0	0	0	0	0	1
Radula complanata (L.) Dumort.	1	1	1	1	1	1	1	0	0	0	0	1	0	0	1	1	0
Radula constricta Steph.	1	0	1	0	1	1	1	1	1	1	1	0	1	1	1	1	1
Radula fauriana Steph.	0	0	0	0	1	0	0	0	0	0	0	0	1	0	1	0	0
Radula japonica Gottsche	1	1	1	0	1	1	1	1	1	1	1	0	1	0	1	0	1
Radula kojana Steph.	0	0	0	0	0	0	0	0	0	0	0	0	0	0	0	0	1
Radula obtusiloba Steph.	1	1	0	0	1	1	1	1	0	1	0	0	1	1	1	1	1
Radula oyamensis Steph.	0	0	0	0	0	0	0	0	1	1	0	0	0	0	0	0	1
Radula prolifera Arnell	0	0	0	1	0	0	0	0	0	0	0	0	0	0	0	0	0
Radula tokiensis Steph.	0	0	0	0	0	0	0	1	0	1	0	0	0	0	0	0	1
Reboulia hemisphaerica (L.) Raddi	0	0	1	0	0	0	0	0	0	0	0	0	0	0	0	0	1
Reboulia hemisphaerica (L.) Raddi subsp. australis R.M.Schust.	1	0	0	0	0	0	0	0	0	0	0	0	0	0	0	1	0
Reboulia hemisphaerica (L.) Raddi subsp. orientalis R.M.Schust.	1	0	0	1	1	1	1	0	1	1	1	0	1	0	1	1	1
Riccardia aeruginosa Furuki	0	0	0	0	1	1	0	0	0	0	0	0	0	0	0	0	0
Riccardia chamedryfolia (With.) Grolle	0	0	0	0	1	1	1	0	0	1	0	0	1	0	0	0	1
Riccardia changbaishanensis C.Gao	0	0	0	0	0	0	0	0	0	0	0	1	0	0	0	0	0
Riccardia decrescens (Steph.) S. Hatt.	0	0	0	0	1	1	1	1	0	1	0	0	1	0	1	0	0
Riccardia glauca Furuki	0	0	0	0	0	0	0	0	0	0	0	0	0	0	0	0	1
Riccardia latifrons (Lindb.) Lindb.	0	0	0	1	0	1	1	0	0	0	1	1	1	0	0	0	0
Riccardia palmata (Hedw.) Carruth.	1	1	1	1	1	0	0	0	0	1	0	1	1	0	0	1	0
Riccardia planiflora (Steph.) S.Hatt.	0	0	0	0	0	0	0	0	0	0	0	0	1	0	0	0	1
Riccardia subalpina Furuki	0	0	0	0	1	1	0	0	0	0	0	0	0	0	0	0	0
Riccardia vitrea Furuki	0	0	0	0	0	1	0	0	0	0	0	0	0	0	0	0	0
Riccia beyrichiana Hampe	0	0	0	0	0	0	0	0	0	0	0	0	0	0	0	1	1
Riccia bifurca Hoffm.	0	0	0	0	0	0	0	0	0	0	0	0	0	0	0	1	1
Riccia fluitans L.	0	0	0	0	1	0	0	0	0	0	0	0	0	0	0	1	1
Riccia frostii Austin	0	0	0	0	0	0	0	0	0	0	0	1	0	0	0	0	0
Riccia glauca L.	0	0	0	0	0	0	0	0	0	0	0	0	0	0	0	1	1
Riccia huebeneriana Lindenb.	0	0	0	0	0	0	1	1	0	0	0	0	0	0	0	1	1
Riccia lamellosa Raddi	0	0	0	0	0	0	0	0	0	0	0	0	0	0	0	0	0
Riccia miyakeana Schiffn	0	0	0	0	0	0	0	0	0	0	0	0	0	0	0	1	0
Riccia nigrella DC	0	0	0	0	0	0	0	0	0	0	0	0	0	0	0	1	0
Riccia rhenana Lorb. ex Müll.Frib. H	0	0	0	0	0	0	0	0	0	0	0	0	0	0	0	1	0
Riccia sorocarpa Bisch.	0	0	0	0	0	0	0	0	0	0	0	0	0	0	0	1	0
Ricciocarpos natans (L.) Corda	0	0	0	0	0	0	0	0	0	0	0	0	0	0	0	0	1
Saccobasis polita (Nees) H.Buch	0	0	0	0	0	0	0	0	0	0	0	0	0	0	0	0	0
Sauteria alpina (Nees) Nees	0	0	0	1	0	0	0	0	0	0	0	0	0	0	1	0	0
Scapania ampliata Steph.	0	0	0	0	0	0	0	1	1	1	1	0	1	0	0	0	1
Scapania apiculata Spruce	1	0	1	1	0	1	0	0	0	1	1	1	0	0	0	0	0
Scapania brevicaulis J.Taylor	0	0	1	0	0	0	0	0	0	0	0	0	0	0	0	0	0
Scapania carinthiaca J.B.Jack ex Lindb.	0	1	1	0	0	0	0	0	0	0	0	1	0	0	0	0	0
Scapania ciliata Sande Lac.	0	0	0	0	0	0	0	1	1	1	1	0	0	0	0	1	1
Scapania crassiretis Bryhn	1	1	1	1	1	0	0	0	0	0	0	0	0	1	0	0	0
Scapania curta (Mart.) Dumort.	0	0	0	0	1	0	0	0	0	1	0	1	0	0	1	0	1
Scapania cuspiduligera (Nees) Müll.Frib.	0	0	0	0	0	0	0	0	0	0	0	0	0	0	0	0	0
Scapania diplophylloides Amakawa et S.Hatt.	0	0	0	1	1	1	1	0	0	0	0	0	0	0	0	0	0
Scapania gigantea Horik.	0	0	0	0	0	1	1	0	0	0	0	0	0	0	0	0	0
Scapania glaucocephala (Tayl.) Aust.	0	0	0	0	0	0	0	0	0	0	0	0	0	0	0	0	0
Scapania gymnostomophila Kaal.	0	0	0	1	0	0	0	0	0	0	0	0	0	0	0	0	0
Scapania hirosakiensis Steph.	0	0	0	0	1	1	1	0	0	0	0	0	1	0	0	0	0
Scapania hyperborea Jørg.	0	0	0	0	0	0	0	0	0	0	0	0	0	0	0	0	0
Scapania integerrima Steph.	0	0	0	0	0	0	0	1	1	1	1	0	0	0	1	0	1
Scapania irrigua (Nees) Nees	0	1	0	1	1	1	0	0	0	1	0	1	0	1	0	0	1
Scapania kaurinii Ryan	0	0	0	0	0	0	0	0	0	0	0	0	0	0	0	0	0
Scapania ligulata Steph.	0	0	0	0	0	0	0	0	0	0	0	0	0	1	0	0	0
Scapania lingulata H.Buch	0	0	1	1	1	1	0	0	0	0	0	0	0	0	0	0	0
Scapania microdonta (Mitt.) Müll. Frib.	1	0	1	1	0	0	0	0	0	0	0	0	0	0	0	0	0
Scapania mucronata H.Buch	0	0	0	1	0	0	1	0	0	0	0	1	0	0	0	0	0
Scapania obcordata (Berggr.) S.W.Arnell	0	0	0	0	0	0	0	0	0	0	0	0	0	0	0	0	0
Scapania obscura (Arnell et C.E.O. Jens.) Schiffn.	0	0	0	0	0	0	0	0	0	0	0	0	0	0	0	0	0
Scapania paludicola Loeske et Müll.Frib.	0	0	0	0	1	1	1	0	0	0	0	1	0	0	1	0	0
Scapania paludosa (Müll.Frib.) Müll.Frib.	0	0	0	0	1	1	1	0	0	1	0	0	0	0	0	0	0
Scapania parvidens Steph.	0	0	0	0	1	1	1	0	0	0	0	1	1	0	0	0	1
Scapania parvifolia Warnst.	1	0	1	1	1	1	1	0	0	0	0	1	0	0	0	0	0
Scapania parvitexta Steph.	0	0	0	0	1	1	1	1	1	1	1	0	0	0	1	1	1
Scapania rufidula Warnst.	0	1	0	0	0	0	0	0	0	0	0	0	0	0	0	0	0
Scapania scandica (Arnell et H.Buch) Macvicar	0	0	0	0	0	0	1	0	0	0	0	0	0	0	0	0	0
Scapania sphaerifera H.Buch et Tuom.	1	1	1	1	0	0	0	0	0	0	0	0	0	0	0	0	0
Scapania spitsbergensis (Lindb.) Müll.Frib.	0	0	0	1	0	0	0	0	0	0	0	0	0	0	0	0	0
Scapania stephanii Müll.Frib.	0	0	0	0	0	0	0	0	0	0	0	0	1	0	0	0	0
Scapania subalpina (Nees ex Lindenb.) Dumort.	1	1	1	1	1	1	0	0	0	1	0	1	0	0	0	0	0
Scapania subnimbosa Steph.	0	0	0	0	0	0	0	0	0	0	0	0	1	0	0	0	0
Scapania tundrae (Arnell) H. Buch	0	0	0	0	0	0	0	0	0	0	0	0	0	0	0	0	0
Scapania uliginosa (Lindenb.) Dumort.	0	0	0	0	0	0	0	0	0	0	0	0	0	0	0	0	0
Scapania umbrosa (Schrad.) Dumort.	0	0	0	0	0	1	0	0	0	0	0	0	0	0	0	0	0
Scapania undulata (L.) Dumort.	1	1	1	0	1	1	1	1	1	1	1	0	1	1	1	0	1
Scapania verrucosa Heeg	0	0	1	0	0	0	0	0	0	0	0	0	0	0	0	0	0
Schistochilopsis cornuta (Steph.) Konstant.	1	1	1	1	1	1	1	0	0	1	1	0	1	0	0	1	1
Schistochilopsis hyperarctica (R.M.Schust.) Konstant.	0	0	0	0	0	0	0	0	0	0	0	0	0	0	0	0	0
Schistochilopsis incisa (Schrad.) Konstant.	1	0	1	1	1	1	1	1	0	0	0	1	1	1	0	0	0
Schistochilopsis pacifica	0	0	0	0	1	0	0	0	0	0	0	0	0	0	0	0	0
Schljakovia kunzeana (Huebener) Konstant. et Vilnet	0	0	0	0	0	0	0	0	0	0	0	0	0	1	0	0	0
Schljakovianthus quadrilobus (Lindb.) Konstant. et Vilnet	0	0	0	0	0	0	0	0	0	0	0	0	0	0	0	0	0
Solenostoma bilobum (Amakawa) Potemkin et Nyushko	0	0	0	0	0	1	1	0	0	1	0	0	1	0	1	0	1
Solenostoma confertissimum (Nees) Schljakov	0	0	0	1	0	0	0	0	0	0	0	0	0	0	0	0	0
Solenostoma cyclops (S. Hatt.) R.M. Schust.	0	0	0	0	0	0	0	0	0	1	0	0	0	0	0	0	0
Solenostoma emarginatum (Amakawa) Váňa	0	0	0	0	0	1	0	1	0	0	0	0	1	0	0	0	0
Solenostoma faurieanum (Beauverd) R.M.Schust.	0	0	0	0	0	0	0	0	0	0	0	0	0	0	0	0	1
Solenostoma hokkaidense (Váňa) Váňa, Hentschel et Heinrichs	0	0	0	0	1	1	1	0	0	0	0	0	0	0	1	0	0
Solenostoma hyalinum (Lyell) Mitt.	0	0	0	0	1	1	1	1	0	0	0	0	0	1	0	0	0
Solenostoma jirisanense Bakalin et S.S. Choi	0	0	0	0	0	0	0	0	0	1	0	0	0	0	0	0	0
Solenostoma koreanum Steph.	0	0	0	0	0	0	0	0	0	0	0	0	0	0	0	0	0
Solenostoma minutissimum (Amakawa) Bakalin, Vinet et Furuki	0	0	0	0	0	0	0	0	0	0	0	0	0	0	1	0	1
Solenostoma obovatum (Nees) R.M. Schust	0	0	0	0	0	0	0	0	0	0	0	1	0	0	0	0	0
Solenostoma obscurum (A. Evans) R.M. Schust.	1	1	1	1	0	0	0	0	0	0	0	0	0	0	0	0	0
Solenostoma pseudopyriflorum Bakalin et Vilnet	1	1	1	1	1	1	1	0	0	0	0	0	0	0	0	0	0
Solenostoma purpuratum (Mitt.) Steph. var. koponenii Bakalin et Li Wei	0	0	0	0	0	0	0	0	0	0	0	0	0	0	0	0	1
Solenostoma pusillum (C.E.O.Jensen) Steph.	0	0	0	0	0	0	0	0	0	0	0	0	0	0	0	0	0
Solenostoma pyriflorum Steph.	0	0	0	0	0	0	0	1	1	1	0	1	1	0	1	0	1
Solenostoma rishiriense Amakawa	0	0	0	0	0	0	0	0	0	0	0	0	0	0	0	0	0
Solenostoma rossicum Bakalin et Vilnet	0	0	0	1	1	1	1	0	0	0	0	0	0	0	0	0	0
Solenostoma rotundatum Amakawa	0	0	0	0	1	1	0	0	1	1	0	0	0	0	0	0	1
Solenostoma sphaerocarpum (Hook.) Steph. var. nanum (Nees) Mull. Frib. in Rabenh.	0	0	0	0	0	0	0	0	0	0	0	0	0	0	0	0	0
Solenostoma sphaerocarpum (Hook.) Steph. var. sphaerocarpum	0	0	0	0	0	0	0	0	0	0	0	1	0	0	0	0	0
Solenostoma subellipticum (Lindb. ex Heeg) R.M.Schust.	0	0	0	0	1	0	0	0	0	0	0	1	0	0	0	0	0
Solenostoma sunii Bakalin & Vilnet	0	0	0	0	0	0	0	0	1	1	0	0	0	0	0	0	1
Sphenolobopsis pearsonii (Spruce) R.M.Schust.	0	0	1	0	0	0	0	0	0	0	0	0	0	0	0	0	0
Sphenolobus cavifolius (H.Buch et S.W.Arnell) Müll.Frib.	0	0	0	0	0	0	0	0	0	0	0	0	0	0	0	0	0
Sphenolobus minutus (Schreb.) Berggr.	1	0	1	1	1	1	1	0	0	0	0	1	0	1	1	0	0
Sphenolobus saxicola (Schrad.) Steph.	1	1	1	1	0	0	0	0	0	1	1	1	0	0	0	0	0
Spruceanthus kiushianus (Horik.) X.Q.Shi, R.L.Zhu et Gradst.	0	0	0	0	0	0	0	0	0	0	0	0	0	0	0	0	1
Syzygiella autumnalis (DC.) K.Feldberg, Váňa, Hentschel et Heinrichs	1	1	1	0	1	1	1	1	1	1	1	1	1	0	1	1	1
Syzygiella nipponica (S.Hatt.) K.Feldberg, Váňa, Hentschel et Heinrichs	0	0	0	0	0	0	0	0	0	0	0	0	0	0	0	0	1
Targionia hypophylla L.	0	0	0	0	0	0	0	0	0	0	0	0	0	0	0	1	0
Tetralophozia pusilla	0	0	0	0	0	0	0	1	0	1	1	0	0	0	0	0	0
Tetralophozia setiformis (Ehrh.) Schljakov	1	0	0	1	0	0	0	0	0	0	0	0	0	0	0	0	0
Trichocolea tomentella (Ehrh.) Dumort.	0	0	0	0	0	1	1	1	0	1	0	0	1	0	0	0	1
Trichocoleopsis sacculata (Mitt.) S.Okamura	1	1	0	0	0	0	0	1	1	1	1	0	1	1	0	1	1
Trilophozia quinquedentata (Huds.) Bakalin	1	1	1	1	1	1	1	0	0	1	1	1	0	1	1	1	0
Tritomaria exsecta (Schmidel) Schiffn. ex Loeske	1	1	1	1	1	1	1	0	0	1	1	1	0	0	1	1	1
Tritomaria exsectiformis (Breidl.) Schiffn. ex Loeske	0	0	0	0	0	0	0	0	0	0	0	1	0	0	0	0	0
Tritomaria scitula (Taylor) Jørg.	0	0	0	0	0	0	0	0	0	0	0	0	0	0	0	0	0
Wiesnerella denudata (Mitt.) Steph.	0	0	0	0	1	0	1	0	0	0	0	0	0	0	0	0	1
Xenochila integrifolia (Mitt.) Inoue	0	0	0	0	0	0	0	1	1	1	1	0	0	0	0	1	0
